# Supplementary material for: Metagenomic and transcriptomic investigation of pediatric acute liver failure cases reveals a common pathway predominated by monocytes
Source: mBio. 2025 Mar 18;16(4):e03913-24. doi: 10.1128/mbio.03913-24 (PMC11980388; doi:10.1128/mbio.03913-24)
Supplement: Table S2 — Overexpressed gene transcripts (as visualized in the volcano plot in Fig. 2). [file mbio.03913-24-s0004.xlsx]

## Sheet: Sheet1
Supplementary table 2. List of overexpressed gene transcripts (as visualized in the vulcano plot in Fig 2).
Log2FC_case_ctrl	pval	padj	Sig	name2
7.77236	1.2113e-07	5.4993e-05	Yes	TBXAS1
3.30798	1.44485e-06	0.000327981	Yes	MAPK1
6.08712	3.97322e-06	0.000499898	Yes	IL12RB2
3.27194	4.56642e-06	0.000499898	Yes	BCL10
8.63912	6.60658e-06	0.000499898	Yes	PLA2G7
6.72386	5.63515e-06	0.000499898	Yes	NFAM1
5.08811	9.25595e-06	0.000600315	Yes	KITLG
2.88686	1.29734e-05	0.000703777	Yes	MAPK9
5.46794	1.39515e-05	0.000703777	Yes	PDGFB
3.71973	2.81696e-05	0.00115385	Yes	MAP3K1
4.29306	3.04981e-05	0.00115385	Yes	HMOX1
4.86817	2.84541e-05	0.00115385	Yes	ADGRE5
7.27639	3.66186e-05	0.00118749	Yes	CD80
3.68052	3.52856e-05	0.00118749	Yes	CASP1
5.57165	3.94041e-05	0.00119263	Yes	CYBB
3.06491	5.15881e-05	0.00119284	Yes	GRN
4.91867	5.40432e-05	0.00119284	Yes	SIGLEC1
5.11214	5.56178e-05	0.00119284	Yes	TGFB2
5.60303	5.2369e-05	0.00119284	Yes	TIMP1
5.62986	4.37411e-05	0.00119284	Yes	ANXA1
7.80491	5.5718e-05	0.00119284	Yes	HAVCR2
5.10393	5.78026e-05	0.00119284	Yes	FLNA
4.65431	6.54917e-05	0.00129275	Yes	AXL
5.10532	6.87191e-05	0.00129994	Yes	FAM3B
4.90262	8.51859e-05	0.00148748	Yes	TGFB1
3.67737	8.20877e-05	0.00148748	Yes	YWHAZ
8.96545	8.96079e-05	0.00150674	Yes	TREM2
6.67473	9.55822e-05	0.0015498	Yes	IL18
6.81327	0.000122134	0.0016391	Yes	CFTR
7.16488	0.000130183	0.0016391	Yes	BTK
4.10101	0.000110332	0.0016391	Yes	RIPK2
5.40159	0.000133583	0.0016391	Yes	IL27RA
3.1388	0.00013099	0.0016391	Yes	ERBIN
-2.83575	0.000124981	0.0016391	Yes	SLPI
5.62701	0.000107157	0.0016391	Yes	AOC3
3.22618	0.000117894	0.0016391	Yes	BRE
5.79719	0.000122299	0.0016391	Yes	SPRED1
6.56557	0.000137525	0.00164306	Yes	BIRC5
5.6054	0.000145179	0.00169003	Yes	CD180
6.36859	0.000151459	0.00171906	Yes	RPS6KA1
5.85985	0.000165241	0.00182974	Yes	JAK3
6.00723	0.000176276	0.00187768	Yes	CMTM3
8.03655	0.000177842	0.00187768	Yes	FABP4
3.35776	0.00018729	0.00189608	Yes	PRKACA
6.99307	0.000187937	0.00189608	Yes	PLCG1
5.31711	0.000225534	0.00211011	Yes	CBL
7.04315	0.000225861	0.00211011	Yes	F3
3.35421	0.000235273	0.00211011	Yes	RAC1
6.57397	0.000237039	0.00211011	Yes	C1QC
4.24073	0.000223498	0.00211011	Yes	ITGB2
4.14668	0.000230182	0.00211011	Yes	MAP3K3
1.73241	0.00026171	0.00228493	Yes	IL6ST
8.41578	0.000305074	0.00256488	Yes	IL33
-4.15913	0.000304754	0.00256488	Yes	CFHR1
3.45005	0.000316019	0.00257711	Yes	NFX1
-3.11888	0.000327731	0.00257711	Yes	KNG1
6.2938	0.000321359	0.00257711	Yes	CLCF1
-2.3584	0.000329234	0.00257711	Yes	C1S
6.82581	0.000346383	0.00266539	Yes	HCK
5.07916	0.000354094	0.00267931	Yes	CCRL2
3.68725	0.000381472	0.00278086	Yes	HDAC4
2.98177	0.000392015	0.00278086	Yes	NFKBIA
6.36567	0.000378584	0.00278086	Yes	EBI3
8.66524	0.000387758	0.00278086	Yes	KRT7
3.93751	0.000424067	0.00296194	Yes	CASC3
7.71468	0.000443318	0.00300397	Yes	COL1A1
7.15135	0.000438768	0.00300397	Yes	SYK
5.90591	0.000473715	0.00302911	Yes	CHST4
3.37505	0.000470525	0.00302911	Yes	TP53
6.17863	0.000472075	0.00302911	Yes	BCL2
3.63279	0.000456639	0.00302911	Yes	PTPN11
5.5382	0.000480401	0.00302919	Yes	SECTM1
7.47479	0.000503707	0.00313264	Yes	ALOX5
3.52187	0.000527166	0.00319111	Yes	VCAM1
3.26022	0.000526755	0.00319111	Yes	F8
2.70341	0.000546955	0.00326734	Yes	LTA4H
5.00753	0.00056546	0.00333401	Yes	CACNA2D1
6.9879	0.000576397	0.00335492	Yes	CXCL6
2.43119	0.000602971	0.00346518	Yes	MYD88
7.78523	0.000611716	0.00347149	Yes	IL7R
4.85894	0.000632006	0.00354236	Yes	LTC4S
3.35713	0.000660539	0.00365713	Yes	LYN
5.11028	0.000696497	0.00380975	Yes	IL15
5.08987	0.000733075	0.00391548	Yes	C3AR1
5.44467	0.000732681	0.00391548	Yes	CFD
3.1135	0.000743573	0.00392537	Yes	CDK9
5.50127	0.000767565	0.00400545	Yes	GDF15
6.12209	0.000803721	0.00407553	Yes	PTPN6
2.70285	0.000803604	0.00407553	Yes	PIK3CA
2.51793	0.000807925	0.00407553	Yes	APOL2
4.33626	0.000855491	0.00426806	Yes	SRC
6.96089	0.000898003	0.00429151	Yes	IRAK3
2.63683	0.000875883	0.00429151	Yes	SOS1
5.83004	0.000881962	0.00429151	Yes	PRKCD
3.62106	0.000894221	0.00429151	Yes	STAT5B
4.00081	0.00096873	0.00458129	Yes	IL10RA
4.13914	0.00100104	0.00468529	Yes	STAT5A
3.07221	0.00102415	0.00474452	Yes	SP1
2.87054	0.00109289	0.00501184	Yes	GPI
5.4643	0.00114621	0.00505221	Yes	PYCARD
-2.00003	0.00113789	0.00505221	Yes	C3
6.213	0.00112847	0.00505221	Yes	THBS1
2.66106	0.00112981	0.00505221	Yes	ABCF1
2.55178	0.00121305	0.00524501	Yes	GSK3B
5.32908	0.00120622	0.00524501	Yes	MEFV
3.35822	0.0012601	0.00539702	Yes	IFNGR1
3.49872	0.00130707	0.00549853	Yes	NFKB1
7.45319	0.00130802	0.00549853	Yes	CD163
-4.65968	0.00132048	0.00549999	Yes	C8B
3.13025	0.00138293	0.00568964	Yes	TYMP
2.63938	0.00141614	0.00568964	Yes	MAP2K4
2.75637	0.0013942	0.00568964	Yes	MAP2K7
5.87358	0.0014066	0.00568964	Yes	CCR5
5.0608	0.00144886	0.00577001	Yes	LTB
5.90805	0.00150772	0.00595222	Yes	CD44
5.74282	0.00154679	0.00605383	Yes	COL1A2
2.57938	0.00164919	0.00623944	Yes	NLK
5.59455	0.00161666	0.00623944	Yes	ANXA3
5.794	0.00164745	0.00623944	Yes	ZNF675
3.04598	0.00164306	0.00623944	Yes	TGM2
4.66446	0.00168832	0.00633468	Yes	LILRB1
3.23684	0.00170771	0.00635494	Yes	MAP3K2
5.88099	0.00175634	0.00643046	Yes	FYN
4.60485	0.00175079	0.00643046	Yes	CR1
4.03289	0.00186221	0.00676353	Yes	FASLG
4.57036	0.00187746	0.00676482	Yes	KLRG1
6.73556	0.00194475	0.00682263	Yes	GAB2
5.33	0.00191792	0.00682263	Yes	JAK2
5.82011	0.00195362	0.00682263	Yes	GLMN
5.85505	0.00194859	0.00682263	Yes	F2R
-4.2354	0.0019706	0.00682941	Yes	ORM1
1.6737	0.00199177	0.00685049	Yes	TIRAP
4.50344	0.00201927	0.00689285	Yes	VPS45
3.23856	0.00211837	0.00717716	Yes	IL1R2
6.54815	0.0021526	0.0072391	Yes	MYC
6.31442	0.00218908	0.00730766	Yes	TNFSF8
2.81025	0.0022483	0.00745058	Yes	ZFP36
5.52592	0.00228563	0.00751938	Yes	IL12RB1
3.03916	0.00233524	0.00762733	Yes	IFNGR2
6.61792	0.00237827	0.00765768	Yes	HDAC9
3.79818	0.00236266	0.00765768	Yes	CCND1
3.98419	0.00245582	0.00785169	Yes	S100B
2.8886	0.00247376	0.00785376	Yes	ABCB1
2.37711	0.0025128	0.00792232	Yes	CDKN1B
5.40048	0.00265612	0.0083164	Yes	SAAL1
4.08874	0.00271796	0.00845175	Yes	CDKN1A
4.31956	0.00282944	0.00873854	Yes	SDCBP
-3.97323	0.00291817	0.00895168	Yes	C8A
5.42819	0.00295298	0.00899767	Yes	CD4
2.85674	0.00297737	0.0090115	Yes	PTEN
2.95143	0.00299914	0.00901727	Yes	DNAJC8
3.86289	0.00306162	0.00914458	Yes	TRAF6
2.55543	0.0032643	0.00962332	Yes	MAPK14
3.31249	0.00325914	0.00962332	Yes	COL3A1
4.96931	0.00330843	0.00966367	Yes	RAPGEF1
3.73475	0.00332056	0.00966367	Yes	HRAS
4.52875	0.00343696	0.00993872	Yes	NRG1
3.87663	0.00353769	0.0101653	No	MALT1
5.2043	0.00361967	0.0103354	No	NFRKB
2.44354	0.00366462	0.0103983	No	CRKL
4.24293	0.00371107	0.0104648	No	PIK3CD
2.30178	0.00373541	0.0104684	No	JUNB
5.04204	0.00384022	0.0106399	No	PDE4A
4.38519	0.00384348	0.0106399	No	LTBP4
1.73747	0.00390153	0.0107351	No	MAPK8
4.6628	0.00396366	0.0108404	No	LCK
6.42807	0.00413217	0.0111328	No	LAMC2
6.00086	0.00410499	0.0111328	No	AOAH
2.77275	0.00414415	0.0111328	No	JAK1
4.6412	0.00431848	0.0115329	No	PTGIS
4.74754	0.00436745	0.0115811	No	KRAS
4.34937	0.00438757	0.0115811	No	CCR1
5.04717	0.00446713	0.011723	No	PELI1
5.83718	0.00450379	0.0117513	No	PDE4D
4.40714	0.00458726	0.0118688	No	PLA2G4C
2.16586	0.00460112	0.0118688	No	CDK5
5.49346	0.00467622	0.0119402	No	PLCB2
2.55623	0.0046814	0.0119402	No	STAT3
5.12993	0.00476561	0.0120659	No	IL1RL1
-3.22561	0.00478584	0.0120659	No	C4BPA
-4.72068	0.00481042	0.0120659	No	ORM2
3.00492	0.00485154	0.0121022	No	YWHAB
5.31508	0.00499742	0.0122639	No	TNFRSF1B
3.7994	0.00499041	0.0122639	No	IRAK2
3.18339	0.0049452	0.0122639	No	MAP2K1
4.44702	0.00513073	0.0125234	No	REL
5.38685	0.00536074	0.012948	No	PIK3CG
3.33005	0.00536173	0.012948	No	MDK
2.85718	0.00544918	0.0130896	No	GRB2
5.75926	0.00552033	0.0131907	No	CXCR4
4.62601	0.00555134	0.0131953	No	VAV1
6.00113	0.00569116	0.0133875	No	AREG
-1.50091	0.00568664	0.0133875	No	TPST1
5.7031	0.0057743	0.013513	No	PRDM1
5.80823	0.00580707	0.01352	No	CTLA4
3.97397	0.00589011	0.0136434	No	TNC
3.18198	0.0059359	0.0136797	No	IPO8
2.94387	0.00599319	0.013742	No	SHC1
3.48372	0.00620274	0.014151	No	INHBB
2.87552	0.00628699	0.0142715	No	RELA
5.07764	0.00652766	0.0147441	No	TAB1
5.13307	0.00670269	0.0150085	No	LIF
2.35721	0.00671086	0.0150085	No	STAT6
4.79941	0.00674616	0.0150135	No	MAP3K7
2.62346	0.00683391	0.0151346	No	TNFRSF1A
-5.03331	0.00690621	0.0152205	No	CFHR5
3.97188	0.00703598	0.0154316	No	STAT1
5.63776	0.00717216	0.0156546	No	CCL24
4.8416	0.00721088	0.0156638	No	PDE4B
4.69551	0.00730618	0.0157953	No	PPARG
4.6838	0.00747518	0.0160082	No	BMP2
3.68507	0.00746858	0.0160082	No	ZMYND15
4.90045	0.00761371	0.0162209	No	PTGS1
1.49838	0.007646	0.0162209	No	AIMP1
2.94565	0.007764	0.0163947	No	HDAC1
4.02842	0.00792194	0.0166507	No	BMP1
-3.23888	0.00796941	0.0166733	No	C9
5.25135	0.00809917	0.0168671	No	PELI2
2.47511	0.00832938	0.0172673	No	UBE2D2
-1.69785	0.0086421	0.0178342	No	C5
4.32364	0.0087881	0.0180534	No	PTGS2
3.25225	0.0088699	0.018058	No	SLC7A5
2.34129	0.00886029	0.018058	No	IRS2
3.06704	0.00928938	0.0188276	No	ICAM1
3.69297	0.00960719	0.0192247	No	TYK2
4.89073	0.00954538	0.0192247	No	ZAP70
2.81899	0.00961236	0.0192247	No	NMI
4.15286	0.00986784	0.0196491	No	PLP2
2.0318	0.0100575	0.0199393	No	CEBPB
5.66496	0.0103798	0.0204222	No	CYP26B1
6.10136	0.010391	0.0204222	No	NOX4
3.77119	0.0106193	0.0207809	No	SCGB3A1
3.27025	0.0107825	0.0210097	No	BCL2A1
5.41153	0.0109662	0.0212763	No	CCL18
4.27207	0.0110823	0.0214101	No	AIF1
4.83372	0.0111695	0.0214872	No	ALOX5AP
1.37584	0.0114235	0.0218831	No	HSPD1
1.46552	0.0116051	0.0221374	No	CCL2
3.43468	0.0118777	0.0225626	No	IL2RB
4.45113	0.0120961	0.0228818	No	C1QB
5.22857	0.0123116	0.023097	No	GAL
-2.30347	0.0122781	0.023097	No	APCS
5.1909	0.0123987	0.0231647	No	CCL28
1.92712	0.0127256	0.0236781	No	FES
2.01741	0.0130684	0.0241172	No	TAB2
2.64709	0.0130199	0.0241172	No	EP300
3.13387	0.0131267	0.0241172	No	ELF3
2.49249	0.0131741	0.0241172	No	PPIA
2.95427	0.0134882	0.0243971	No	STAB1
3.31993	0.0134372	0.0243971	No	LAMB1
2.23879	0.0134679	0.0243971	No	CHUK
2.56096	0.0138305	0.0249035	No	ATF2
2.38153	0.0139044	0.0249035	No	S100A9
2.367	0.0139328	0.0249035	No	UBE2N
4.08661	0.0140399	0.0249965	No	PARP4
2.29543	0.0142165	0.0252121	No	RPS6
2.975	0.014284	0.0252332	No	CCL21
4.08866	0.0145122	0.0255369	No	LY86
3.53849	0.0149031	0.0261236	No	FPR1
5.93525	0.0149749	0.0261486	No	GAB1
3.37768	0.015767	0.0274262	No	CD274
3.24616	0.0158912	0.0275366	No	FPR2
2.54629	0.0164469	0.0283913	No	YWHAQ
4.59622	0.0169139	0.0290867	No	BMP6
2.60178	0.0179098	0.0305678	No	SPRED2
4.52562	0.0178964	0.0305678	No	CCL5
2.75544	0.0182651	0.0310575	No	IK
1.88797	0.018387	0.0311481	No	GPX4
2.32	0.0186369	0.0314541	No	RAF1
4.32402	0.0189319	0.0317161	No	IL10
2.9841	0.0189068	0.0317161	No	DOK2
4.20289	0.0191372	0.0318821	No	TNFSF13B
3.14231	0.0191714	0.0318821	No	CXCL3
4.65445	0.0194208	0.032179	No	TLR5
3.94889	0.0206955	0.0341663	No	ELK1
3.42449	0.0210797	0.0346745	No	TNFAIP3
3.25092	0.0239096	0.0391877	No	LAMA5
3.44029	0.0243984	0.039702	No	NUP85
4.40497	0.0243816	0.039702	No	TLR2
3.83331	0.024988	0.0405163	No	FOXO3
4.90526	0.0251623	0.0406537	No	HGF
1.89992	0.0253625	0.0408318	No	IL1R1
3.88979	0.0256582	0.0411619	No	TRAF3IP2
2.52893	0.0260807	0.0416923	No	IRAK1
3.63281	0.0262714	0.04185	No	HBEGF
2.96833	0.0263647	0.0418517	No	VEGFC
2.74932	0.0264696	0.0418717	No	ITGB1
1.86637	0.0266926	0.0420779	No	NFKBIB
2.2595	0.0280763	0.044106	No	TRAF3
1.57961	0.0286271	0.0448162	No	CD40
4.36641	0.0296214	0.0462134	No	CSF1
3.09282	0.02984	0.0462367	No	SH2B2
5.82147	0.0298223	0.0462367	No	CXCL11
4.82414	0.0302627	0.0465738	No	CXCL8
2.67043	0.0301826	0.0465738	No	CMKLR1
3.39044	0.0306215	0.0469668	No	CXCR6
3.96144	0.0313448	0.0479143	No	C7
5.93157	0.0324399	0.0494218	No	CXCL13
4.57461	0.0334881	0.0508482	No	CXCR2
3.94699	0.0340945	0.0515963	No	AKT1
4.47878	0.0356095	0.05371	No	CCR7
4.34091	0.0358901	0.053954	No	CD74
3.29049	0.0361438	0.0540684	No	IL18BP
5.12751	0.0362044	0.0540684	No	CD55
6.57437	0.037175	0.0553359	No	CXCL9
1.78837	0.0384681	0.0565195	No	IFIH1
4.64379	0.0383285	0.0565195	No	TREM1
4.60264	0.0382738	0.0565195	No	CCL19
2.5085	0.0384162	0.0565195	No	IKBKG
2.29076	0.0394646	0.0577966	No	IKBKB
1.89004	0.0403441	0.0588946	No	ECSIT
4.10217	0.0413548	0.0601766	No	PRKCA
1.64551	0.0446465	0.0647588	No	PIK3R1
-3.15944	0.0454118	0.0656591	No	IL27
1.77999	0.0466946	0.0672995	No	PTN
2.79	0.0473285	0.0679972	No	MAPK11
3.87627	0.048775	0.0698286	No	MAPK3
2.27278	0.0490646	0.0698286	No	GDF11
3.14493	0.0490444	0.0698286	No	PLCB3
2.64966	0.0494504	0.0701578	No	CCL11
3.42806	0.0504619	0.0713698	No	TNFRSF11B
1.86047	0.0518976	0.0729459	No	MGLL
2.45585	0.0518012	0.0729459	No	CD46
1.60352	0.0522295	0.0731858	No	PRKCZ
1.67797	0.0535112	0.074751	No	NR3C1
1.45934	0.0561801	0.0782386	No	IRF3
2.83778	0.0599791	0.0832737	No	IRS1
2.77417	0.0637094	0.0881832	No	CD69
2.59493	0.0650463	0.0897599	No	CD40LG
2.71105	0.0669079	0.0920491	No	TLR1
4.05475	0.0688582	0.0944461	No	CCL20
1.76912	0.0698086	0.0951746	No	GUK1
2.87599	0.069612	0.0951746	No	IRAK4
1.36967	0.0706923	0.0960907	No	BCL6
-1.43167	0.0720427	0.097634	No	C8G
2.79705	0.0748292	0.101109	No	MAP2K6
2.04533	0.0757397	0.102035	No	LAMC1
2.90831	0.0795682	0.106876	No	CMTM4
1.97235	0.0857957	0.1149	No	FN1
1.61068	0.0917862	0.121845	No	IL15RA
3.50922	0.0914097	0.121845	No	VEGFB
2.97917	0.0917372	0.121845	No	SPN
1.61694	0.0935621	0.12315	No	TXLNA
-2.65948	0.0938544	0.12315	No	C4BPB
1.58379	0.0937139	0.12315	No	IRF7
-1.04133	0.0934775	0.12315	No	IL1RAP
1.71164	0.094554	0.12371	No	CD86
1.39152	0.0965821	0.126001	No	IL7
-1.61554	0.101384	0.131886	No	APOA1
1.87039	0.102009	0.13232	No	IL17RA
-1.55147	0.10342	0.133769	No	CDO1
1.51469	0.106172	0.136938	No	MAP2K2
3.53882	0.106913	0.137503	No	PRTN3
-1.51175	0.107791	0.13824	No	LBP
1.486	0.111138	0.142131	No	LTBR
1.50109	0.112165	0.143042	No	S100A12
2.05604	0.112822	0.143477	No	ERBB2
3.34267	0.114445	0.145134	No	ICOS
3.1101	0.118408	0.149704	No	CSF2RB
1.29719	0.118708	0.149704	No	IL18R1
1.12705	0.12006	0.150989	No	LAMB2
3.07063	0.120648	0.15131	No	PTK2B
2.52396	0.121475	0.15151	No	TNFRSF14
-0.817993	0.121173	0.15151	No	A2M
1.4379	0.124093	0.154352	No	NCOA1
0.718752	0.125901	0.156172	No	MASP1
2.17125	0.128564	0.159042	No	FOS
4.09164	0.132064	0.162927	No	TNFRSF9
-1.40282	0.13403	0.164867	No	C6
2.03469	0.134363	0.164867	No	BLNK
-0.955007	0.146836	0.179687	No	INHBA
1.54246	0.148037	0.180669	No	TAB3
2.86534	0.158305	0.192683	No	RETN
1.15354	0.160792	0.195186	No	ATRN
-0.784224	0.164005	0.198556	No	CLU
1.83861	0.166993	0.201635	No	SIGIRR
2.81812	0.167535	0.201753	No	IL3RA
1.70054	0.170481	0.204757	No	IL4R
0.636146	0.172326	0.206427	No	IFNAR1
1.15495	0.177369	0.211909	No	MAPKAPK2
2.34943	0.182385	0.21733	No	TLR3
1.86526	0.18704	0.222293	No	GDF2
1.73001	0.191257	0.226711	No	PLA2G5
2.88116	0.192527	0.227032	No	PLA2G2D
2.35161	0.192047	0.227032	No	BMP10
1.29307	0.195348	0.22799	No	NDST1
1.17195	0.194065	0.22799	No	TOLLIP
-0.630961	0.194702	0.22799	No	AGT
2.48107	0.195246	0.22799	No	DUOX2
1.24887	0.201319	0.234356	No	CEBPD
1.78818	0.202093	0.234656	No	CMTM2
3.91048	0.203469	0.23565	No	LRP8
2.53308	0.204374	0.236097	No	IFNG
3.13553	0.206565	0.237419	No	EREG
-0.445988	0.206269	0.237419	No	SERPINA1
1.15789	0.213521	0.244795	No	NFE2L1
-0.80463	0.230479	0.263571	No	SOD1
1.69756	0.235335	0.268448	No	CREBBP
-2.74602	0.247615	0.281747	No	CRP
1.08435	0.254765	0.289158	No	NAMPT
-1.01836	0.263625	0.298468	No	F2
-1.02193	0.265013	0.299293	No	IL1RN
-1.23406	0.272433	0.306909	No	LEPR
1.02585	0.276701	0.310946	No	SOCS2
1.31436	0.289941	0.32502	No	IL22RA1
-0.830512	0.305263	0.340514	No	TF
0.918328	0.304641	0.340514	No	PLCD1
2.58282	0.310842	0.345888	No	P2RX7
2.23819	0.316925	0.351795	No	TNFSF14
2.19348	0.340046	0.376516	No	ENPP3
1.30586	0.340855	0.376516	No	AFAP1L2
1.8747	0.345092	0.380271	No	IL12A
1.96877	0.354542	0.389738	No	CXCL10
1.40714	0.355508	0.389857	No	CCL13
-1.04288	0.361039	0.394968	No	TNFSF10
1.68924	0.362129	0.395208	No	NCR3
1.8373	0.370517	0.403393	No	CALCA
1.16844	0.377322	0.409818	No	CXCL14
-0.946245	0.38352	0.415556	No	AHSG
0.681031	0.395043	0.427023	No	TSLP
-1.43779	0.411378	0.443624	No	IL1B
0.390575	0.414772	0.446224	No	PRDX5
2.43118	0.437123	0.469159	No	APOA4
-1.22617	0.445738	0.477276	No	CCL16
0.448486	0.464699	0.496407	No	CMTM6
-0.453448	0.469906	0.500792	No	EGFR
-0.64743	0.50333	0.535157	No	CYP4F11
1.05393	0.514457	0.545709	No	TRPV1
-1.28042	0.527018	0.55773	No	ADRB1
0.481755	0.533732	0.563522	No	SIVA1
-0.447083	0.563981	0.594077	No	APOE
-0.775506	0.567221	0.596107	No	NOS2
-0.622838	0.588548	0.617092	No	ACKR4
0.95687	0.606993	0.634965	No	FOXP3
-0.694037	0.611268	0.637967	No	EPHX2
-0.892134	0.629074	0.655045	No	IL1RAPL2
0.621064	0.648945	0.67419	No	IL17RB
0.577749	0.659064	0.683139	No	IL6R
0.559851	0.661968	0.684587	No	MMP9
0.848568	0.698536	0.720762	No	CCL7
0.724865	0.709114	0.730018	No	CCL8
-0.47924	0.735838	0.755816	No	ADRB2
0.168233	0.750205	0.768833	No	SELENBP1
0.703202	0.756842	0.773888	No	IFNK
0.443775	0.770823	0.786413	No	IFNA2
-0.166919	0.772629	0.786488	No	IGFBP4
-0.700587	0.791442	0.803835	No	IL1RL2
-0.292898	0.879347	0.891124	No	IFNA16
0.128051	0.887535	0.897419	No	B4GALT1
0.139062	0.899848	0.907847	No	CXCL2
-0.214847	0.914005	0.920085	No	MBL2
0.120957	0.930986	0.935105	No	VEGFA
0.0471075	0.942015	0.944094	No	CISH
-0.0153504	0.975199	0.975199	No	SERPING1
