# Supplementary material for: Metagenomic and transcriptomic investigation of pediatric acute liver failure cases reveals a common pathway predominated by monocytes
Source: mBio. 2025 Mar 18;16(4):e03913-24. doi: 10.1128/mbio.03913-24 (PMC11980388; doi:10.1128/mbio.03913-24)
Supplement: Table S3 — PCR primers and probe sequences. [file mbio.03913-24-s0005.xlsx]

## Sheet: PCR
Supplementary Table 3. List of PCR primers and probe sequences.
Virus	Primer and probe target	Primer sequences (5'->3')	Probe sequences (5'->3')
AAV2	NSP	F: AAGGTCACCAAGCAGGAAGT	CTACGTCAAAAAGGGTGGAGC
		R: CGTTTGGGCTCACTTATATCTG
	VP1	F: TACCTCAAGTACAACCACGC	ATACGTCTTTTGGGGGCAACCTCG
		R: CCTCTTTTTSGCCTGGAAGA
HAdVC	Hexon	F: CATGAATTTCGAAGTCGACC	AGCCCACCCTKCTTTAT
		F: TATGACATTTGAAGTTGACC	AATGGATGAGCCTACCCTTCTTTATGT
		F: CATGACHTTTGAGGTGGATC	CATGGATGAGTCYACCCTTCTCTATGT
		F: TATGACTTTTGAGGTGGATCC
		R: GAGAAGGGTGTGCGCAGATA
		R: GAGAAAGGCGTGCGTAGGTA
		R: GAGAACGGTGTACGCAGGTA
		R: GAGAACGGTGTGCGCAGGTA
		R: AGAAGGGCGTGCGCAGGTA
HAdVF(40/41)	Hexon	F: CTCGACATGACTTTTGAGGT	AGCCCACACTTCT
		R: GTAGACGGCCTCGATGAC
EBV	BNRF1	F: GGAACCTGGTCATCCTTTGC	CGCAGGCACTCGTACTGCTCGCT
		R: ACGTGCATGGACCGGTTAAT
HHV6	U31	F: CATAATGGAAGAAGGCTATCACt	ACTCAGATTCGCAAGACTACAGACTCC
		R: GTGTCTAGGGTTCCGTTAAATG
VZV	Glycoproteine B	F: CTCGCCCGTCTCTATCTC	CGACGAAGCGTGCCAGTTGA
		R: GATGAGGTGGTTGTTATTGTTC
TTV	UTR	F: GTGCCGIAGGTGAGTTTA	TCAAGGGGCAATTCGGGCT
		R: AGCCCGGCCAGTCC
